# Supplementary material for: Association Between Kidney Function Decline and Baseline TNFR Levels or Change Ratio in TNFR by Febuxostat Chiefly in Non-diabetic CKD Patients With Asymptomatic Hyperuricemia
Source: Front Med (Lausanne). 2021 Jul 12;8:634932. doi: 10.3389/fmed.2021.634932 (PMC8310915; doi:10.3389/fmed.2021.634932)
Supplement: Supplementary file 1 [file Table_1.XLSX]

## Sheet: STable1
Supplementary Table 1. Baseline characteristics of the ramdomly selected patients
Variables	All	Placebo	Febuxostat
	(n = 197)	(n = 98)	(n = 99)
TNFR1, pg/mL	1933 (1513, 2379)	1948 (1529, 2380)	1919 (1510, 2379)
TNFR2, pg/mL	4085 (3270, 5003)	4138 (3274, 4932)	4060 (3261, 5082)
Febuxostat, n (%)	99 (50.3)	-	-
Age, yr	65.5 ± 12.5	64.0 ± 13.2	66.9 ± 11.6
Male, n (%)	158 (80.2)	79 (80.6)	79 (79.8)
Presence of diabetes, n (%)	55 (27.9)	30 (30.6)	25 (25.3)
BMI, kg/m2	25.0 ± 4.2	24.7 ± 3.4	25.3 ± 4.9
Systolic BP, mmHg	129 ± 14	126.9 ± 13.8	130.1 ± 13.8
Diastolic BP, mmHg	76 ± 10	75.7 ± 10.4	76.0 ± 10.4
Uric acid, mg/dL	7.8 ± 0.9	7.8 ± 0.9	7.8 ± 0.9
HbA1c (%)	5.8 (5.6, 6.2)	5.9 (5.7, 6.3)	5.8 (5.6, 6.1)
HsCRP, ng/mL	604 (256, 1430)	580 (267, 1390)	669 (235, 1570)
ACR, mg/gCr	78 (11, 508)	82 (14, 492)	78 (8.8, 590)
eGFR, mL/min/1.73 m2	46.2 ± 9.8	46.4 ± 10.0	46.0 ± 9.6
Data are presented as mean ± SD, median (quartiles) or as %. ACR, ratio of urinary albumin to creatinine; BMI, body mass index; BP, blood pressure; eGFR, estimated glomerular filtration rate; HbA1c, glycated hemoglobin; HsCRP, high sensitivity C-reactive protein; SD, standard deviation; TNFR, tumor necrosis factor receptor

## Sheet: STable2
Supplementary Table 2. Difference in eGFR slope between the two subgroups according to the circulating TNFR levels
Variables	T3 (N = 142)	T1 + T2 (N = 284)	Difference (95% CI)	p-values
TNFR1	−1.31 ± 2.22	0.23 ± 1.88	−1.54 (−1.95, −1.14)	<0.001
TNFR2	−1.24 ± 2.21	0.20 ± 1.91	−1.43 (−1.84, −1.03)	<0.001
Data are presented as mean ± SD. T1–T3, tertiles 1–3, tertile boundaries are as follows. TNFR1 (pg/mL): 1728 for the 33.3th and 2326 for the 66.6th percentiles; TNFR2 (pg/mL): 3582 for the 33.3th and 4785 for the 66.6th percentiles. CI, confidence interval; eGFR, estimated glomerular filtration rate; SD, standard deviation; TNFR, tumor necrosis factor receptor

## Sheet: STable3
Supplementary Table 3. Univariate and multivariate Cox regression analyses of the risk factors for 30% eGFR decline from baseline
Variables	Unadjusted	p-value	Adjusted	p-value
	HR (95%CI)		HR (95%CI)
TNFR1 (T3 vs. T1 + T2)	4.70 (2.13, 10.39)	<0.001	3.65 (1.33, 10.01)	0.012
Age (per 1 increase)	1.00 (0.97, 1.03)	0.908	1.00 (0.97, 1.03)	0.926
Male	1.21 (0.49, 3.00)	0.677	1.82 (0.68, 4.86)	0.233
Systolic BP (per 1 increase)	1.00(0.98, 1.03)	0.901	1.00 (0.97, 1.02)	0.76
Presence of diabetes	1.06 (0.48, 2.33)	0.892	0.76 (0.33, 1.78)	0.531
Treatment (Febuxostat vs. Placebo)	1.22 (0.59, 2.53)	0.601	1.25 (0.60, 2.61)	0.557
Uric acid (per 1 increase)	0.93 (0.62, 1.42)	0.746	0.76 (0.50, 1.16)	0.207
log_hsCRP (per 1 increase)	1.25 (0.95, 1.63)	0.108	1.25 (0.96, 1.64)	0.102
eGFR (per 1 increase)	0.96 (0.92, 1.00)	0.072	1.00 (0.95, 1.05)	0.912
log_ACR (per 1 increase)	1.42 (1.14, 1.78)	0.002	1.34 (1.04, 1.73)	0.025
T1–T3, tertiles 1–3, tertile boundaries are as follows. TNFR1 (pg/mL): 1728 for the 33.3th and 2326 for the 66.6th percentiles. ACR, ratio of urinary albumin to creatinine; BP, blood pressure; CI, confidence interval; eGFR, estimated glomerular filtration rate; hsCRP, high sensitivity C-reactive protein; log_, log-transformed; TNFR, tumor necrosis factor receptor

## Sheet: STable4
Supplementary Table 4. Multivariate regression analysis of the factors associated with eGFR slope in the study patients
Variables	Unstandardized coefficient		Standardized coefficient	p-values
	B	SE	Beta
TNFR1 (T3 vs. T1, T2)	-0.590361	0.241361	-0.131146	0.0149
Age	-0.001355	0.008586	-0.007631	0.8747
Sex male	-0.09591	0.230532	-0.018814	0.6776
Systolic BP	-0.000757	0.006312	-0.005379	0.9047
Presence of diabetes	0.164936	0.207138	0.035867	0.4263
Febuxostat treatment	0.268029	0.183198	0.063153	0.1442
Uric acid	0.046057	0.103776	0.020273	0.6574
log_hsCRP	0.057766	0.072757	0.034921	0.428
eGFR	0.046808	0.011649	0.212432	<0.001
log_ACR	-0.327193	0.052013	-0.308259	<0.001
T1–T3, tertiles 1–3, tertile boundaries are as follows. TNFR1 (pg/mL): 1728 for the 33.3th and 2326 for the 66.6th percentiles. ACR, ratio of urinary albumin to creatinine; BP, blood pressure; CI, confidence interval; eGFR, estimated glomerular filtration rate; hsCRP, high sensitivity C-reactive protein; log_, log-transformed; TNFR, tumor necrosis factor receptor

## Sheet: STable5
Supplementary Table 5. Difference in eGFR slope between the two subgroups according to the circulating TNFR levels and febuxostat treatment
Subgroup	Group	N	Mean	Between-group Diference (95% CI)	p	p for interaction
TNFR2						0.906
T1+T2	Febuxostat	146	0.291	0.196 (-0.252, 0.643)	0.39
	Placebo	138	0.095
T3	Febuxostat	68	-1.111	0.245(-0.490, 0.980)	0.511
	Placebo	74	-1.356
Subgroup	Group	N	Mean	Between-group Diference (95% CI)	p	p for interaction
TNFR1						0.311
T1+T2	Febuxostat	143	0.426	0.391 (-0.047 0.828)	0.078
	Placebo	141	0.035
T3	Febuxostat	71	-1.324	-0.026 (-0.765, 0.713)	0.945
	Placebo	71	-1.298
CI, confidence interval; eGFR, estimated glomerular filtration rate; TNFR, tumor necrosis factor receptor; T1–T3, tertiles 1–3, tertile boundaries are as follows. TNFR1 (pg/mL): 1728 for the 33.3th and 2326 for the 66.6th percentiles; TNFR2 (pg/mL): 3582 for the 33.3th and 4785 for the 66.6th percentiles.
